# Supplementary material for: Polarization of concave domains by traveling wave pinning
Source: PLoS One. 2017 Dec 28;12(12):e0190372. doi: 10.1371/journal.pone.0190372 (PMC5746273; doi:10.1371/journal.pone.0190372)
Supplement: S1 File — In this zipped directory we provide COMSOL files to reproduce all results shown in Figs 1A and 2. (ZIP) [file pone.0190372.s001.zip]

Archive with 14 entries (11 files):
- S1_File/
- S1_File/COMSOL_Fig1/
- S1_File/COMSOL_Fig1/Fig1A.mph
- S1_File/COMSOL_Fig2/
- S1_File/COMSOL_Fig2/Fig2A1.mph
- S1_File/COMSOL_Fig2/Fig2A2.mph
- S1_File/COMSOL_Fig2/Fig2A3.mph
- S1_File/COMSOL_Fig2/Fig2B.mph
- S1_File/COMSOL_Fig2/Fig2C1.mph
- S1_File/COMSOL_Fig2/Fig2C2.mph
- S1_File/COMSOL_Fig2/Fig2D.mph
- S1_File/COMSOL_Fig2/Fig2E1.mph
- S1_File/COMSOL_Fig2/Fig2E2.mph
- S1_File/readme.txt
