# Supplementary material for: Polarization of concave domains by traveling wave pinning
Source: PLoS One. 2017 Dec 28;12(12):e0190372. doi: 10.1371/journal.pone.0190372 (PMC5746273; doi:10.1371/journal.pone.0190372)
Supplement: S1 File — In this zipped directory we provide COMSOL files to reproduce all results shown in Figs 1A and 2. (ZIP) [file pone.0190372.s001.zip › S1_File/readme.txt]

Polarization of concave domains by traveling wave pinning

S. Bialecki, B Kazmierczak, T. Lipniacki

Plos One 2017/2018


This zipped directory contains COMSOL execulatable files used 
to obtain all steady state solutions shown in the paper. 
These solutions were obtained by running time-dependent simulations, 
for time sufficiently long to approach the steady state.
All files were saved after execution and thus show the 
solutions corresponding to these shown in Figures.  
By changing time-points at which solutions are visualized 
one can observe snapshots from time evolution.  
